# Supplementary material for: Structural basis of human full-length kindlin-3 homotrimer in an auto-inhibited state
Source: PLoS Biol. 2020 Jul 9;18(7):e3000755. doi: 10.1371/journal.pbio.3000755 (PMC7373317; doi:10.1371/journal.pbio.3000755)
Supplement: S2 Data — (ZIP) [file pbio.3000755.s013.zip]

Archive with 2 entries (2 files):
- S2_Data.pdf
- __MACOSX/._S2_Data.pdf
